# Supplementary material for: COVID-19 Vaccine Status, Intent, Hesitancy, and Disease-Related Beliefs in People with Multiple Sclerosis
Source: Vaccines (Basel). 2023 Feb 10;11(2):410. doi: 10.3390/vaccines11020410 (PMC9964563; doi:10.3390/vaccines11020410)
Supplement: Supplementary file 1 [file vaccines-11-00410-s001.zip]

Archive with 1 entries (1 files):
- vaccines-2182516-supplementary.pdf
